# Supplementary material for: Mammalian Niche Conservation through Deep Time
Source: PLoS One. 2012 Apr 23;7(4):e35624. doi: 10.1371/journal.pone.0035624 (PMC3334498; doi:10.1371/journal.pone.0035624)
Supplement: Table S1 — Range area and rank, minimum number of genera and species, and total number of unique localities per family per epoch from the Eocene to the Pleistocene. (XLS) [file pone.0035624.s003.xls]

## Sheet: Supplemental Table 1
Table S1. Range area and rank, minimum number of genera and species, and total number of unique localities per family per epoch from the Eocene to the Pleistocene.
		Eocene						Oligocene						Miocene						Pliocene						Pleistocene
Order	Family	Area (log10)	Area (%)	Rank (1-10)	Genera	Species	Localities	Area (log10)	Area (%)	Rank (1-16)	Genera	Species	Localities	Area (log10)	Area (%)	Rank (1-22)	Genera	Species	Localities	Area (log10)	Area (%)	Rank (1-28)	Genera	Species	Localities	Area (log10)	Area (%)	Rank (1-28)	Genera	Species	Localities
Artiodactyla	Antilocapridae1,3													6.57269	54.1072	14	13	28	263	6.51652	58.4609	13	2	3	15	6.56903	52.2518	22	5	8	71
Artiodactyla	Bovidae1,3													5.74172	7.98519		1	1	5							6.77614	84.1804		7	11	133
Artiodactyla	Camelidae1,2,3	6.23075	67.3689	3	3	4	43	6.54893	58.4438	4	9	13	57	6.74939	81.2747	3	22	41	340	6.59166	69.5034	3	7	7	93	6.69996	70.6368	20	5	7	181
Artiodactyla	Cervidae1,3																			6.53246	60.6465	12	3	3	26	6.80297	89.545	4	6	7	157
Artiodactyla	Tayassuidae1,3							5.95903	15.0258	10	3	3	12	6.74932	81.2616	4	10	14	101	6.56579	65.4841	8	2	3	49	6.73971	77.4072	13	2	4	104
Carnivora	Canidae1,3	5.55965	14.3668	5	1	1	102	6.5869	63.7836	2	17	29	170	6.7685	84.9308	2	25	56	550	6.5785	67.4289	6	4	7	61	6.74782	78.8663	11	5	11	153
Carnivora	Felidae1,3													6.60684	58.5336	11	7	9	76	6.6112	72.7019	2	8	9	38	6.77551	84.0584	7	7	12	120
Carnivora	Mustelidae1,3							6.23027	28.0594	7	5	5	13	6.633	62.1677	8	25	30	152	6.5559	64.0097	10	10	12	94	6.79525	87.9673	6	12	19	119
Carnivora	Procyonidae													6.48085	43.7941	19	7	7	30	6.40623	45.3498	20	2	2	13	6.62359	59.2463	21	2	2	187
Carnivora	Ursidae1,3	5.22216	6.60494	8	1	4	23	3.00596	0.0167405	16	2	2	4	6.57436	54.3157	13	6	8	62	6.46449	51.8604	18	3	3	12	6.75037	79.3307	9	3	5	85
Didelphimorphia	Didelphidae																									6.0589	16.1425		1	2	15
Lagomorpha	Leporidae1	6.00753	40.2939	4	4	10	77	6.58522	63.5373	3	4	13	127	6.62679	61.2851	9	6	19	139	6.5121	57.869	15	10	18	82	6.75008	79.2777	10	9	21	187
Lagomorpha	Ochotonidae							5.39199	4.07192		2	2	13	6.45613	41.3709		6	9	65							5.82898	9.50717		1	1	11
Lipotyphla	Soricidae	5.36707	9.22102	7	1	2	20	5.51352	5.38677	12	2	3	27	6.50592	46.3965	16	13	17	90	6.49471	55.5976	16	6	11	36	6.71709	73.4787	18	4	17	112
Lipotyphla	Talpidae							4.68682	0.80284	14	3	3	10	6.4906	44.7884	17	9	14	96	6.51488	58.2406	14	2	4	23	6.70118	70.8355	19	4	5	47
Perissodactyla	Equidae1,2,3	6.35212	89.09	1	9	23	728	6.72548	87.7584	1	6	11	93	6.8081	93.039	1	22	86	746	6.6633	81.9683	1	4	9	216	6.80914	90.8262	3	2	18	306
Perissodactyla	Tapiridae1,3	6.28185	75.7808	2	4	8	45	5.4612	4.77539	13	3	4	18	6.69213	71.2353	7	4	6	33	5.92022	14.8104	23	1	1	5	6.72212	74.3346	17	1	3	84
Proboscidea	Elephantidae1,2,3																			6.12524	23.7457	22	1	1	19	6.80056	89.0494	5	1	4	204
Proboscidea	Mammutidae1,2,3													6.54005	50.1898	15	2	3	34	6.58386	68.2662	4	1	1	19	6.8157	92.2086	1	1	1	258
Rodentia	Aplodontidae	5.22061	6.58141		1	2	22	6.13494	22.5294		5	10	45	5.62366	6.0845		3	4	23										1	1	3
Rodentia	Castoridae1,3	4.44283	1.09784	9	1	1	4	6.30807	33.5644	6	6	13	104	6.71165	74.5101	5	15	25	174	6.49313	55.3957	17	3	5	30	6.72342	74.5575	16	3	5	74
Rodentia	Cricetidae	5.54788	13.9826	6	2	2	13	6.18347	25.1929	8	6	14	82	6.58155	55.2224	12	14	26	159	6.57771	67.3063	7	22	43	167	6.81069	91.151	2	32	98	332
Rodentia	Erethizontidae																									6.68693	68.549		1	3	39
Rodentia	Geomyidae							6.41874	43.3061	5	4	9	46	6.39432	35.8827	20	10	19	101	6.55928	64.5098	9	6	10	104	6.72759	75.2768	15	6	16	240
Rodentia	Heteromyidae							5.80909	10.639	11	3	7	23	6.69604	71.8795	6	16	40	187	6.22417	29.8206	21	6	15	80	6.33841	30.7242	24	4	11	82
Rodentia	Hydrochoeridae1,2,3																			5.49689	5.58774	25	1	1	6	6.00185	14.1554	28	1	2	22
Rodentia	Sciuridae	3.97993	0.378128	10	2	2	8	6.17153	24.5097	9	5	5	31	6.61973	60.2969	10	13	28	160	6.53307	60.7318	11	5	9	46	6.73726	76.9717	14	10	28	166
Rodentia	Zapodidae							4.21956	0.273759	15	2	2	7	6.37896	34.6358	21	5	10	58	4.72063	0.935354	26	1	1	4	6.44037	38.8545	23	2	3	23
Xenarthra	Dasypodidae3																			3.79121	0.110041	28	1	1	3	6.19099	21.8807	25	1	1	45
Xenarthra	Glyptodontidae1,2,3																			5.87638	13.3883	24	1	2	17	6.0207	14.7833	27	1	2	19
Xenarthra	Megalonychidae1,3													6.48351	44.0631	18	2	2	27	6.58004	67.6684	5	1	1	28	6.74627	78.5853	12	1	3	73
Xenarthra	Megatheriidae1,2,3																									4.86456	1.03188		1	2	21
Xenarthra	Mylodontidae1,2,3													5.72828	7.74186	22	1	2	7	6.45108	50.2835	19	2	2	12	6.77072	83.1364	8	2	2	67
Xenarthra	Nothrotheriidae1,2,3																									6.2761	26.6177		1	2	28
Xenarthra	Pampatheriidae1,2,3																			4.1234	0.236454	27	1	1	7	6.18423	21.5428	26	1	2	48
Total Area per Epoch		6.40229	100					6.78219	100					6.83943	100					6.74965	100					6.85093	100
Range sizes are converted to a log(10) scale and a percentage based on the total range size of all terrestrial mammalian families included during each epoch. Rank of family within each epoch is relative to other families present in that epoch through the Pleistocene: Eocene-Pleistocene (N=10), Oligocene-Pleistocene (N=16), Miocene-Pleistocene (N=22), Pliocene-Pleistocene (N=28). Genera and specie…
